# Supplementary material for: Processive DNA synthesis is associated with localized decompaction of constitutive heterochromatin at the sites of DNA replication and repair
Source: Nucleus. 2019 Nov 19;10(1):231–53. doi: 10.1080/19491034.2019.1688932 (PMC6949026; doi:10.1080/19491034.2019.1688932)
Supplement: Supplemental Material [file kncl-10-01-1688932-s001.zip]

Archive with 26 entries (25 files):
- Supplementary information/
- Supplementary information/Figure_S1.ai
- Supplementary information/Figure_S10.ai
- Supplementary information/Figure_S11.ai
- Supplementary information/Figure_S12.ai
- Supplementary information/Figure_S13.ai
- Supplementary information/Figure_S14.ai
- Supplementary information/Figure_S2.ai
- Supplementary information/Figure_S3.ai
- Supplementary information/Figure_S4.ai
- Supplementary information/Figure_S5.ai
- Supplementary information/Figure_S6.ai
- Supplementary information/Figure_S7.ai
- Supplementary information/Figure_S8.ai
- Supplementary information/Figure_S9.ai
- Supplementary information/KNCL_2019_0009_R_clean_supplemental_figure_movie_legends.docx
- Supplementary information/Movie-10_FigS10.mp4
- Supplementary information/Movie-1_Fig2.mp4
- Supplementary information/Movie-2_fig3.mp4
- Supplementary information/Movie-3_Fig4A.mp4
- Supplementary information/Movie-4_Fig4A.mp4
- Supplementary information/Movie-5_Fig5.mp4
- Supplementary information/Movie-6_Fig6.mp4
- Supplementary information/Movie-7_FigS8A.mp4
- Supplementary information/Movie-8_FigS8B.mp4
- Supplementary information/Movie-9_FigS9.mp4
